# Supplementary material for: Streamlined synthesis of functionalized dibenzo[a,e]pentalenes through potassium-mediated cyclization and late-stage thianthrenation
Source: RSC Adv. 2026 Jun 8;16(33):30958–64. doi: 10.1039/d6ra03886g (PMC13247826; doi:10.1039/d6ra03886g)
Supplement: RA-016-D6RA03886G-s002 [file RA-016-D6RA03886G-s002.cif]

# Supplementary Information (SI) for RSC Advances.
# This journal is © The Royal Society of Chemistry 2026

####################################################################### 
# 
# This file contains crystal structure data downloaded from the 
# Cambridge Structural Database (CSD) hosted by the Cambridge 
# Crystallographic Data Centre (CCDC).
# 
# Full information about CCDC data access policies and citation 
# guidelines are available at http://www.ccdc.cam.ac.uk/access/V1 
# 
# Audit and citation data items may have been added by the CCDC. 
# Please retain this information to preserve the provenance of 
# this file and to allow appropriate attribution of the data. 
# 
#######################################################################

data_bm407-2_autored
_database_code_depnum_ccdc_archive 'CCDC 2503560'
loop_
_audit_author_name
_audit_author_address
'Anna Julia Kiss-Szeman'
;Eotvos Lorand University
Hungary
;
_audit_update_record             
;
2025-11-17 deposited with the CCDC.	2026-05-29 downloaded from the CCDC.
;
# start Validation Reply Form
_vrf_PLAT250_bm407-2_autored     
;
PROBLEM: Large U3/U1 Ratio for <U(i,j)> Tensor(Resd    1)        2.6 Note
RESPONSE: Could be caused by slight rotation of the rigid molecule around an axis perpendicular to the plane of the molecule.
;
_vrf_PLAT971_bm407-2_autored     
;
PROBLEM: Check Calcd Resid. Dens.  0.84Ang From Br01            1.74 eA-3
RESPONSE: The residual peak of 1.74 e\%A^-^^3^ located 0.84 \%A from Br1 is due to Fourier truncation and scattering effects commonly observed near heavy atoms. No chemically meaningful disorder or modeling issue is indicated.
;
# Added during the CSD deposition process: Monday 17 November 2025 03:48 PM
# end Validation Reply Form

_audit_creation_date             2025-11-17
_audit_creation_method           
;
Olex2 1.3
(compiled 2020.11.12 svn.r5f609507 for OlexSys, GUI svn.r6408)
;
_shelx_SHELXL_version_number     2018/3
_chemical_name_common            ?
_chemical_name_systematic        ?
_chemical_formula_moiety         'C16 H8 Br2'
_chemical_formula_sum            'C16 H8 Br2'
_chemical_formula_weight         360.04
_chemical_melting_point          ?
loop_
_atom_type_symbol
_atom_type_description
_atom_type_scat_dispersion_real
_atom_type_scat_dispersion_imag
_atom_type_scat_source
C C 0.0181 0.0091 'International Tables Vol C Tables 4.2.6.8 and 6.1.1.4'
H H 0.0000 0.0000 'International Tables Vol C Tables 4.2.6.8 and 6.1.1.4'
Br Br -0.6763 1.2805 'International Tables Vol C Tables 4.2.6.8 and 6.1.1.4'

_shelx_space_group_comment       
;
The symmetry employed for this shelxl refinement is uniquely defined
by the following loop, which should always be used as a source of
symmetry information in preference to the above space-group names.
They are only intended as comments.
;
_space_group_crystal_system      monoclinic
_space_group_IT_number           15
_space_group_name_H-M_alt        'I 1 2/a 1'
_space_group_name_Hall           '-I 2ya'
loop_
_space_group_symop_operation_xyz
'x, y, z'
'-x+1/2, y, -z'
'x+1/2, y+1/2, z+1/2'
'-x+1, y+1/2, -z+1/2'
'-x, -y, -z'
'x-1/2, -y, z'
'-x+1/2, -y+1/2, -z+1/2'
'x, -y+1/2, z+1/2'

_cell_length_a                   18.2774(4)
_cell_length_b                   3.89392(8)
_cell_length_c                   17.2149(4)
_cell_angle_alpha                90
_cell_angle_beta                 94.030(2)
_cell_angle_gamma                90
_cell_volume                     1222.17(4)
_cell_formula_units_Z            4
_cell_measurement_reflns_used    4391
_cell_measurement_temperature    105.90(10)
_cell_measurement_theta_max      74.5790
_cell_measurement_theta_min      4.8270
_shelx_estimated_absorpt_T_max   ?
_shelx_estimated_absorpt_T_min   ?
_exptl_absorpt_coefficient_mu    8.196
_exptl_absorpt_correction_T_max  1.000
_exptl_absorpt_correction_T_min  0.705
_exptl_absorpt_correction_type   gaussian
_exptl_absorpt_process_details   
;
CrysAlisPro 1.171.43.98a (Rigaku Oxford Diffraction, 2023)
Numerical absorption correction based on gaussian integration over
a multifaceted crystal model
Empirical absorption correction using spherical harmonics,
implemented in SCALE3 ABSPACK scaling algorithm.
;
_exptl_absorpt_special_details   ?
_exptl_crystal_colour            'clear light red'
_exptl_crystal_colour_lustre     clear
_exptl_crystal_colour_modifier   light
_exptl_crystal_colour_primary    red
_exptl_crystal_density_diffrn    1.957
_exptl_crystal_density_meas      ?
_exptl_crystal_density_method    ?
_exptl_crystal_description       needle
_exptl_crystal_F_000             696
loop_
_exptl_crystal_face_index_h
_exptl_crystal_face_index_k
_exptl_crystal_face_index_l
_exptl_crystal_face_perp_dist
-8 0 -7 0.0300
8 0 7 0.0265
3 2 -1 0.1239
-3 -2 1 0.1034
-11 0 -2 0.0291
-12 0 3 0.0286
12 0 -3 0.0589
0 0 -11 0.0300
0 0 11 0.0265
3 2 -9 0.0901

_exptl_crystal_size_max          0.27
_exptl_crystal_size_mid          0.095
_exptl_crystal_size_min          0.057
_exptl_transmission_factor_max   ?
_exptl_transmission_factor_min   ?
_diffrn_reflns_av_R_equivalents  0.0394
_diffrn_reflns_av_unetI/netI     0.0246
_diffrn_reflns_Laue_measured_fraction_full 0.999
_diffrn_reflns_Laue_measured_fraction_max 0.967
_diffrn_reflns_limit_h_max       22
_diffrn_reflns_limit_h_min       -22
_diffrn_reflns_limit_k_max       4
_diffrn_reflns_limit_k_min       -3
_diffrn_reflns_limit_l_max       19
_diffrn_reflns_limit_l_min       -21
_diffrn_reflns_number            5797
_diffrn_reflns_point_group_measured_fraction_full 0.999
_diffrn_reflns_point_group_measured_fraction_max 0.967
_diffrn_reflns_theta_full        67.684
_diffrn_reflns_theta_max         74.873
_diffrn_reflns_theta_min         4.851
_diffrn_ambient_temperature      106.15
_diffrn_detector_area_resol_mean 10.0000
_diffrn_detector_type            HyPix
_diffrn_measured_fraction_theta_full 0.999
_diffrn_measured_fraction_theta_max 0.967
_diffrn_measurement_details      
;
List of Runs (angles in degrees, time in seconds):

  # Type    Start    End  Width  t~exp~   \w     \q     \k     \f   Frames
#--------------------------------------------------------------------------
  1  \w     91.00 178.00   0.50    0.05    --  103.66  27.00 113.00  174
  2  \w     35.00 120.00   0.50    0.05    --   47.20  38.00 150.00  170
  3  \w     35.00 122.00   0.50    0.05    --   47.20  27.00 113.00  174
  4  \w     32.00 120.00   0.50    0.05    --   47.20  57.00  30.00  176
  5  \w     32.00 120.00   0.50    0.05    --   47.20  57.00-150.00  176
  6  \w    -27.00  36.00   0.50    0.05    --   47.20 -27.00 -48.00  126
  7  \w    -24.00  60.00   0.50    0.05    --   47.20 -57.00 -60.00  168
  8  \w     31.00 109.00   0.50    0.05    --  103.66 -77.00  60.00  156
  9  \w     31.00  69.00   0.50    0.05    --  103.66 -57.00 120.00   76
 10  \w     31.00  69.00   0.50    0.05    --  103.66 -57.00 150.00   76
 11  \w     31.00  69.00   0.50    0.05    --  103.66 -57.00  90.00   76
 12  \w     31.00  69.00   0.50    0.05    --  103.66 -57.00   0.00   76
 13  \w     31.00  69.00   0.50    0.05    --  103.66 -57.00 -30.00   76
 14  \w     31.00  69.00   0.50    0.05    --  103.66 -57.00-180.00   76
 15  \w     33.00 106.00   0.50    0.05    --  103.66 -99.00-120.00  146
 16  \w     33.00 106.00   0.50    0.05    --  103.66 -99.00   0.00  146
 17  \w    -29.00  28.00   0.50    0.05    --  -47.20  27.00 113.00  114
 18  \w    -39.00  26.00   0.50    0.05    --  -47.20  38.00-120.00  130
 19  \w   -102.00 -26.00   0.50    0.05    --  -99.00  77.00-150.00  152
 20  \w    -62.00 -26.00   0.50    0.05    --  -99.00  57.00  30.00   72
 21  \w    -62.00 -26.00   0.50    0.05    --  -99.00  57.00  90.00   72
 22  \w    -62.00 -26.00   0.50    0.05    --  -99.00  57.00 120.00   72
 23  \w    -62.00 -26.00   0.50    0.05    --  -99.00  57.00 -90.00   72
 24  \w    -62.00 -26.00   0.50    0.05    --  -99.00  57.00-180.00   72
 25  \w   -122.00 -35.00   0.50    0.05    --  -47.20 -27.00 -48.00  174
 26  \w   -174.00 -86.00   0.50    0.05    --  -99.00 -27.00 -48.00  176
 27  \w   -120.00 -24.00   0.50    0.05    --  -47.20 -77.00 -90.00  192
;
_diffrn_measurement_device       'four-circle diffractometer'
_diffrn_measurement_device_type  'XtaLAB Synergy R, HyPix'
_diffrn_measurement_method       '\w scans'
_diffrn_radiation_type           CuK\a
_diffrn_radiation_wavelength     1.54184
_diffrn_source                   ?
_reflns_Friedel_coverage         0.000
_reflns_Friedel_fraction_full    .
_reflns_Friedel_fraction_max     .
_reflns_number_gt                1139
_reflns_number_total             1212
_reflns_special_details          
;
 Reflections were merged by SHELXL according to the crystal
 class for the calculation of statistics and refinement.
 
 _reflns_Friedel_fraction is defined as the number of unique
 Friedel pairs measured divided by the number that would be
 possible theoretically, ignoring centric projections and
 systematic absences.
;
_reflns_threshold_expression     'I > 2\s(I)'
_computing_cell_refinement       'CrysAlisPro 1.171.43.98a (Rigaku OD, 2023)'
_computing_data_collection       
'CrysAlisPro system (CCD 43.98a 64-bit (release 24-11-2023))'
_computing_data_reduction        'CrysAlisPro 1.171.43.98a (Rigaku OD, 2023)'
_computing_molecular_graphics    'Olex2 1.3 (Dolomanov et al., 2009)'
_computing_publication_material  'Olex2 1.3 (Dolomanov et al., 2009)'
_computing_structure_refinement  'SHELXL 2018/3 (Sheldrick, 2015)'
_computing_structure_solution    ?
_refine_diff_density_max         1.803
_refine_diff_density_min         -0.941
_refine_diff_density_rms         0.119
_refine_ls_extinction_coef       .
_refine_ls_extinction_method     none
_refine_ls_goodness_of_fit_ref   1.123
_refine_ls_hydrogen_treatment    constr
_refine_ls_matrix_type           full
_refine_ls_number_parameters     82
_refine_ls_number_reflns         1212
_refine_ls_number_restraints     0
_refine_ls_R_factor_all          0.0387
_refine_ls_R_factor_gt           0.0370
_refine_ls_restrained_S_all      1.123
_refine_ls_shift/su_max          0.001
_refine_ls_shift/su_mean         0.000
_refine_ls_structure_factor_coef Fsqd
_refine_ls_weighting_details     
'w=1/[\s^2^(Fo^2^)+(0.0470P)^2^+8.6410P] where P=(Fo^2^+2Fc^2^)/3'
_refine_ls_weighting_scheme      calc
_refine_ls_wR_factor_gt          0.0969
_refine_ls_wR_factor_ref         0.0983
_refine_special_details          ?
_olex2_refinement_description    
;
1. Fixed Uiso
 At 1.2 times of:
  All C(H) groups
2.a Aromatic/amide H refined with riding coordinates:
 C004(H004), C006(H006), C007(H007), C009(H009)
;
_atom_sites_solution_hydrogens   geom
_atom_sites_solution_primary     ?
_atom_sites_solution_secondary   ?
loop_
_atom_site_label
_atom_site_type_symbol
_atom_site_fract_x
_atom_site_fract_y
_atom_site_fract_z
_atom_site_U_iso_or_equiv
_atom_site_adp_type
_atom_site_occupancy
_atom_site_site_symmetry_order
_atom_site_calc_flag
_atom_site_refinement_flags_posn
_atom_site_refinement_flags_adp
_atom_site_refinement_flags_occupancy
_atom_site_disorder_assembly
_atom_site_disorder_group
Br01 Br 0.84409(2) 1.09890(10) 0.59996(2) 0.02716(19) Uani 1 1 d . . . . .
C002 C 0.7509(2) 0.7804(10) 0.7083(2) 0.0217(8) Uani 1 1 d . . . . .
C003 C 0.6838(2) 0.6372(9) 0.6694(3) 0.0235(8) Uani 1 1 d . . . . .
C004 C 0.6566(2) 0.6212(10) 0.5923(3) 0.0263(9) Uani 1 1 d . . . . .
H004 H 0.683812 0.711131 0.551881 0.032 Uiso 1 1 calc R U . . .
C005 C 0.6436(2) 0.4970(10) 0.7295(2) 0.0236(8) Uani 1 1 d . . . . .
C006 C 0.5873(2) 0.4672(11) 0.5757(3) 0.0289(9) Uani 1 1 d . . . . .
H006 H 0.567110 0.455545 0.523355 0.035 Uiso 1 1 calc R U . . .
C007 C 0.5485(2) 0.3332(11) 0.6349(3) 0.0288(9) Uani 1 1 d . . . . .
H007 H 0.501914 0.231522 0.622397 0.035 Uiso 1 1 calc R U . . .
C008 C 0.8133(2) 0.9490(10) 0.6959(2) 0.0222(8) Uani 1 1 d . . . . .
C009 C 0.5764(2) 0.3439(10) 0.7127(3) 0.0270(9) Uani 1 1 d . . . . .
H009 H 0.549636 0.248173 0.752811 0.032 Uiso 1 1 calc R U . . .

loop_
_atom_site_aniso_label
_atom_site_aniso_U_11
_atom_site_aniso_U_22
_atom_site_aniso_U_33
_atom_site_aniso_U_23
_atom_site_aniso_U_13
_atom_site_aniso_U_12
Br01 0.0303(3) 0.0188(3) 0.0342(3) 0.00371(15) 0.01449(18) 0.00021(15)
C002 0.0223(17) 0.0150(18) 0.029(2) 0.0013(15) 0.0077(14) 0.0045(15)
C003 0.0178(17) 0.0131(17) 0.040(2) -0.0024(16) 0.0039(15) 0.0045(14)
C004 0.0246(19) 0.019(2) 0.036(2) -0.0010(16) 0.0063(16) 0.0056(15)
C005 0.0217(18) 0.0129(17) 0.037(2) -0.0016(16) 0.0075(15) 0.0043(15)
C006 0.0241(19) 0.024(2) 0.039(2) -0.0064(18) 0.0008(16) 0.0054(17)
C007 0.0208(19) 0.021(2) 0.046(2) -0.0072(18) 0.0064(17) 0.0000(15)
C008 0.0200(17) 0.0162(18) 0.031(2) 0.0020(15) 0.0093(15) 0.0031(14)
C009 0.0231(19) 0.0160(18) 0.043(2) -0.0014(17) 0.0107(16) 0.0025(15)

_geom_special_details            
;
 All esds (except the esd in the dihedral angle between two l.s. planes)
 are estimated using the full covariance matrix.  The cell esds are taken
 into account individually in the estimation of esds in distances, angles
 and torsion angles; correlations between esds in cell parameters are only
 used when they are defined by crystal symmetry.  An approximate (isotropic)
 treatment of cell esds is used for estimating esds involving l.s. planes.
;
loop_
_geom_bond_atom_site_label_1
_geom_bond_atom_site_label_2
_geom_bond_distance
_geom_bond_site_symmetry_2
_geom_bond_publ_flag
Br01 C008 1.875(4) . ?
C002 C002 1.459(7) 7_666 ?
C002 C003 1.466(5) . ?
C002 C008 1.345(5) . ?
C003 C004 1.384(6) . ?
C003 C005 1.421(6) . ?
C004 H004 0.9500 . ?
C004 C006 1.414(6) . ?
C005 C008 1.473(6) 7_666 ?
C005 C009 1.377(6) . ?
C006 H006 0.9500 . ?
C006 C007 1.383(6) . ?
C007 H007 0.9500 . ?
C007 C009 1.400(6) . ?
C009 H009 0.9500 . ?

loop_
_geom_angle_atom_site_label_1
_geom_angle_atom_site_label_2
_geom_angle_atom_site_label_3
_geom_angle
_geom_angle_site_symmetry_1
_geom_angle_site_symmetry_3
_geom_angle_publ_flag
C002 C002 C003 108.1(4) 7_666 . ?
C008 C002 C002 108.3(4) . 7_666 ?
C008 C002 C003 143.6(4) . . ?
C004 C003 C002 133.4(4) . . ?
C004 C003 C005 120.8(4) . . ?
C005 C003 C002 105.8(3) . . ?
C003 C004 H004 121.0 . . ?
C003 C004 C006 118.0(4) . . ?
C006 C004 H004 121.0 . . ?
C003 C005 C008 107.9(3) . 7_666 ?
C009 C005 C003 120.8(4) . . ?
C009 C005 C008 131.3(4) . 7_666 ?
C004 C006 H006 119.7 . . ?
C007 C006 C004 120.6(4) . . ?
C007 C006 H006 119.7 . . ?
C006 C007 H007 119.2 . . ?
C006 C007 C009 121.5(4) . . ?
C009 C007 H007 119.2 . . ?
C002 C008 Br01 127.0(3) . . ?
C002 C008 C005 109.9(3) . 7_666 ?
C005 C008 Br01 123.2(3) 7_666 . ?
C005 C009 C007 118.3(4) . . ?
C005 C009 H009 120.9 . . ?
C007 C009 H009 120.9 . . ?

loop_
_geom_torsion_atom_site_label_1
_geom_torsion_atom_site_label_2
_geom_torsion_atom_site_label_3
_geom_torsion_atom_site_label_4
_geom_torsion
_geom_torsion_site_symmetry_1
_geom_torsion_site_symmetry_2
_geom_torsion_site_symmetry_3
_geom_torsion_site_symmetry_4
_geom_torsion_publ_flag
C002 C002 C003 C004 179.8(4) 7_666 . . . ?
C002 C002 C003 C005 0.2(5) 7_666 . . . ?
C002 C002 C008 Br01 -179.2(3) 7_666 . . . ?
C002 C002 C008 C005 1.0(5) 7_666 . . 7_666 ?
C002 C003 C004 C006 -178.4(4) . . . . ?
C002 C003 C005 C008 -0.8(4) . . . 7_666 ?
C002 C003 C005 C009 179.2(3) . . . . ?
C003 C002 C008 Br01 0.1(8) . . . . ?
C003 C002 C008 C005 -179.8(5) . . . 7_666 ?
C003 C004 C006 C007 -0.8(6) . . . . ?
C003 C005 C009 C007 -0.6(6) . . . . ?
C004 C003 C005 C008 179.5(3) . . . 7_666 ?
C004 C003 C005 C009 -0.4(6) . . . . ?
C004 C006 C007 C009 -0.2(6) . . . . ?
C005 C003 C004 C006 1.1(6) . . . . ?
C006 C007 C009 C005 0.9(6) . . . . ?
C008 C002 C003 C004 0.6(9) . . . . ?
C008 C002 C003 C005 -179.0(5) . . . . ?
C008 C005 C009 C007 179.4(4) 7_666 . . . ?

_shelx_res_file                  
;
TITL bm407-2_autored_a.res in I2/a
    bm407-2_autored.res
    created by SHELXL-2018/3 at 16:37:32 on 17-Nov-2025
REM Old TITL BM407-2_autored in I2/a
REM SHELXT solution in I2/a: R1 0.115, Rweak 0.029, Alpha 0.024
REM <I/s> 0.276 for 189 systematic absences, Orientation as input
REM Formula found by SHELXT: C8 Br
CELL 1.54184 18.277397 3.893923 17.214912 90 94.0304 90
ZERR 4 0.00037 0.000075 0.000388 0 0.002 0
LATT 2
SYMM 0.5-X,+Y,-Z
SFAC C H Br
UNIT 64 32 8

L.S. 50
PLAN  5
TEMP -167
CONF
BOND
list 4
MORE -1
BOND $H
fmap 2
acta
REM <olex2.extras>
REM <HklSrc "%.\\BM407-2_autored.hkl">
REM </olex2.extras>

WGHT    0.047000    8.641001
FVAR       3.36265
BR01  3    0.844094    1.098905    0.599958    11.00000    0.03027    0.01876 =
         0.03418    0.00371    0.01449    0.00021
C002  1    0.750948    0.780395    0.708264    11.00000    0.02229    0.01502 =
         0.02852    0.00131    0.00768    0.00452
C003  1    0.683791    0.637182    0.669364    11.00000    0.01780    0.01309 =
         0.04001   -0.00243    0.00395    0.00451
C004  1    0.656648    0.621245    0.592331    11.00000    0.02462    0.01890 =
         0.03584   -0.00105    0.00633    0.00557
AFIX  43
H004  2    0.683812    0.711131    0.551881    11.00000   -1.20000
AFIX   0
C005  1    0.643557    0.496974    0.729544    11.00000    0.02167    0.01290 =
         0.03705   -0.00163    0.00752    0.00427
C006  1    0.587286    0.467177    0.575673    11.00000    0.02408    0.02383 =
         0.03858   -0.00636    0.00081    0.00539
AFIX  43
H006  2    0.567110    0.455545    0.523355    11.00000   -1.20000
AFIX   0
C007  1    0.548516    0.333179    0.634854    11.00000    0.02076    0.02073 =
         0.04556   -0.00722    0.00635    0.00005
AFIX  43
H007  2    0.501914    0.231522    0.622397    11.00000   -1.20000
AFIX   0
C008  1    0.813297    0.948978    0.695916    11.00000    0.02004    0.01623 =
         0.03131    0.00199    0.00926    0.00309
C009  1    0.576372    0.343929    0.712683    11.00000    0.02307    0.01597 =
         0.04323   -0.00138    0.01067    0.00251
AFIX  43
H009  2    0.549636    0.248173    0.752811    11.00000   -1.20000
AFIX   0
HKLF 4


REM  bm407-2_autored_a.res in I2/a
REM wR2 = 0.0983, GooF = S = 1.123, Restrained GooF = 1.123 for all data
REM R1 = 0.0370 for 1139 Fo > 4sig(Fo) and 0.0387 for all 1212 data
REM 82 parameters refined using 0 restraints

END

WGHT      0.0470      8.6411

REM Highest difference peak  1.803,  deepest hole -0.941,  1-sigma level  0.119
Q1    1   0.8017  1.0616  0.5775  11.00000  0.05    1.80
Q2    1   0.8174  1.3895  0.5992  11.00000  0.05    0.75
Q3    1   0.8744  1.4053  0.6005  11.00000  0.05    0.58
Q4    1   0.8394  1.0939  0.6588  11.00000  0.05    0.52
Q5    1   0.8459  0.7241  0.6010  11.00000  0.05    0.46
;
_shelx_res_checksum              23914
_olex2_submission_special_instructions 'No special instructions were received'
_oxdiff_exptl_absorpt_empirical_details 
;
Empirical correction (ABSPACK) includes:
- Absorption correction using spherical harmonics
- Frame scaling
;
_exptl_crystal_recrystallization_method 
'Re-crystallisation from solvent: chloroform/methanol'
####################################################################### 
# 
# This file contains crystal structure data downloaded from the 
# Cambridge Structural Database (CSD) hosted by the Cambridge 
# Crystallographic Data Centre (CCDC).
# 
# Full information about CCDC data access policies and citation 
# guidelines are available at http://www.ccdc.cam.ac.uk/access/V1 
# 
# Audit and citation data items may have been added by the CCDC. 
# Please retain this information to preserve the provenance of 
# this file and to allow appropriate attribution of the data. 
# 
#######################################################################

data_bm339_autored
_database_code_depnum_ccdc_archive 'CCDC 2503542'
loop_
_audit_author_name
_audit_author_address
'Anna Kiss-Szeman'
;Eotvos Lorand University
Hungary
;
_audit_update_record             
;
2025-11-17 deposited with the CCDC.	2026-05-29 downloaded from the CCDC.
;
# start Validation Reply Form
_vrf_PLAT230_bm339_autored       
;
PROBLEM: Hirshfeld Test Diff for    Si01     --C005     .        7.8 s.u.
RESPONSE: Condensed aromatic system connect to bulky rather flexible groups (TIPS) resulting in a crowded, strained structure
;
_vrf_PLAT410_bm339_autored       
;
PROBLEM: Short Intra H...H Contact  H008     ..H00A     .       1.81 Ang.
RESPONSE: The rigid aromatic system and the bulky TIPS groups result in a spacially crowded structure
;
_vrf_PLAT230_bm339_autored_2     
;
PROBLEM: Hirshfeld Test Diff for    C002     --C003     .        6.8 s.u.
RESPONSE: Condensed aromatic system connect to bulky rather flexible groups (TIPS) resulting in a crowded, strained structure
;
_vrf_PLAT410_bm339_autored_2     
;
PROBLEM: Short Intra H...H Contact  H007     ..H00B     .       1.93 Ang.
RESPONSE: The rigid aromatic system and the bulky TIPS groups result in a spacially crowded structure
;
_vrf_PLAT911_bm339_autored       
;
PROBLEM: Missing FCF Refl Between Thmin & STh/L=    0.600         86 Report
RESPONSE: Is a result of the monoclinic, low symmetry space group and the geometric limitations of our device
;
# Added during the CSD deposition process: Monday 17 November 2025 03:22 PM
# end Validation Reply Form

_audit_creation_date             2025-11-17
_audit_creation_method           
;
Olex2 1.3
(compiled 2020.11.12 svn.r5f609507 for OlexSys, GUI svn.r6408)
;
_shelx_SHELXL_version_number     2018/3
_chemical_name_common            ?
_chemical_name_systematic        ?
_chemical_formula_moiety         'C17 H25 Si'
_chemical_formula_sum            'C17 H25 Si'
_chemical_formula_weight         257.46
_chemical_melting_point          ?
_chemical_oxdiff_formula         'C13.6 H20 Si0.8'
loop_
_atom_type_symbol
_atom_type_description
_atom_type_scat_dispersion_real
_atom_type_scat_dispersion_imag
_atom_type_scat_source
C C 0.0181 0.0091 'International Tables Vol C Tables 4.2.6.8 and 6.1.1.4'
H H 0.0000 0.0000 'International Tables Vol C Tables 4.2.6.8 and 6.1.1.4'
Si Si 0.2541 0.3302 'International Tables Vol C Tables 4.2.6.8 and 6.1.1.4'

_shelx_space_group_comment       
;
The symmetry employed for this shelxl refinement is uniquely defined
by the following loop, which should always be used as a source of
symmetry information in preference to the above space-group names.
They are only intended as comments.
;
_space_group_crystal_system      monoclinic
_space_group_IT_number           14
_space_group_name_H-M_alt        'P 1 21/c 1'
_space_group_name_Hall           '-P 2ybc'
loop_
_space_group_symop_operation_xyz
'x, y, z'
'-x, y+1/2, -z+1/2'
'-x, -y, -z'
'x, -y-1/2, z-1/2'

_cell_length_a                   12.9337(2)
_cell_length_b                   7.34533(9)
_cell_length_c                   17.1434(3)
_cell_angle_alpha                90
_cell_angle_beta                 111.946(2)
_cell_angle_gamma                90
_cell_volume                     1510.65(5)
_cell_formula_units_Z            4
_cell_measurement_reflns_used    8327
_cell_measurement_temperature    105.88(10)
_cell_measurement_theta_max      75.1130
_cell_measurement_theta_min      3.6920
_shelx_estimated_absorpt_T_max   ?
_shelx_estimated_absorpt_T_min   ?
_exptl_absorpt_coefficient_mu    1.195
_exptl_absorpt_correction_T_max  1.000
_exptl_absorpt_correction_T_min  0.847
_exptl_absorpt_correction_type   gaussian
_exptl_absorpt_process_details   
;
CrysAlisPro 1.171.43.98a (Rigaku Oxford Diffraction, 2023)
Numerical absorption correction based on gaussian integration over
a multifaceted crystal model
Empirical absorption correction using spherical harmonics,
implemented in SCALE3 ABSPACK scaling algorithm.
;
_exptl_absorpt_special_details   ?
_exptl_crystal_colour            'clear light red'
_exptl_crystal_colour_lustre     clear
_exptl_crystal_colour_modifier   light
_exptl_crystal_colour_primary    red
_exptl_crystal_density_diffrn    1.132
_exptl_crystal_density_meas      ?
_exptl_crystal_density_method    ?
_exptl_crystal_description       needle
_exptl_crystal_F_000             564
loop_
_exptl_crystal_face_index_h
_exptl_crystal_face_index_k
_exptl_crystal_face_index_l
_exptl_crystal_face_perp_dist
8 0 -1 0.0661
2 -4 2 0.1639
3 -2 7 0.1133
-2 0 11 0.0447
3 5 -2 0.0819
2 -1 -11 0.0513
0 -3 -7 0.0901
-6 -3 6 0.0790
-8 -1 6 0.0502
-2 5 1 0.0817
-8 1 6 0.0554
-8 -1 2 0.0437
-8 2 1 0.0551
-6 1 -4 0.0589
7 0 3 0.0661

_exptl_crystal_size_max          0.254
_exptl_crystal_size_mid          0.116
_exptl_crystal_size_min          0.112
loop_
_exptl_oxdiff_crystal_face_indexfrac_h
_exptl_oxdiff_crystal_face_indexfrac_k
_exptl_oxdiff_crystal_face_indexfrac_l
_exptl_oxdiff_crystal_face_x
_exptl_oxdiff_crystal_face_y
_exptl_oxdiff_crystal_face_z
8.0000 0.0000 -1.4999 0.8165 0.4556 -0.3011
2.0000 -4.0000 1.5000 0.4622 0.2767 0.7269
3.0000 -2.0000 7.0000 0.2978 0.8761 0.3510
-2.0000 -0.0000 11.0000 -0.4245 0.8866 0.1761
3.0000 5.0000 -2.0000 -0.0352 0.0527 -1.1071
2.0000 -1.0000 -11.0000 0.4988 -0.8901 0.0201
0.0000 -3.0000 -7.5000 0.3783 -0.7166 0.5172
-6.0000 -3.0000 6.0000 -0.4908 0.1071 0.8604
-8.0000 -1.0000 6.4999 -0.8460 0.0118 0.5446
-2.0000 5.0000 1.5000 -0.5987 0.0092 -0.8946
-8.0000 1.0000 6.4999 -0.9945 0.0187 0.1524
-8.0000 -1.0000 1.9999 -0.7526 -0.4119 0.5019
-8.0000 2.0000 0.9999 -0.9547 -0.4958 -0.0959
-6.0000 1.0000 -3.5001 -0.5907 -0.7738 -0.0142
7.0000 0.0000 2.5001 0.6354 0.7576 -0.2273

_exptl_transmission_factor_max   ?
_exptl_transmission_factor_min   ?
_diffrn_reflns_av_R_equivalents  0.0401
_diffrn_reflns_av_unetI/netI     0.0310
_diffrn_reflns_Laue_measured_fraction_full 0.969
_diffrn_reflns_Laue_measured_fraction_max 0.932
_diffrn_reflns_limit_h_max       16
_diffrn_reflns_limit_h_min       -15
_diffrn_reflns_limit_k_max       8
_diffrn_reflns_limit_k_min       -9
_diffrn_reflns_limit_l_max       21
_diffrn_reflns_limit_l_min       -20
_diffrn_reflns_number            13746
_diffrn_reflns_point_group_measured_fraction_full 0.969
_diffrn_reflns_point_group_measured_fraction_max 0.932
_diffrn_reflns_theta_full        67.684
_diffrn_reflns_theta_max         75.559
_diffrn_reflns_theta_min         3.684
_diffrn_ambient_environment      N~2~
_diffrn_ambient_temperature      105.88(10)
_diffrn_detector                 'Hybrid Pixel Array Detector'
_diffrn_detector_area_resol_mean 10.0000
_diffrn_detector_type            HyPix
_diffrn_measured_fraction_theta_full 0.969
_diffrn_measured_fraction_theta_max 0.932
_diffrn_measurement_details      
;
List of Runs (angles in degrees, time in seconds):

  # Type    Start    End  Width  t~exp~   \w     \q     \k     \f   Frames
#--------------------------------------------------------------------------
  1  \w     19.00  93.00   0.50    0.05    --   47.20-125.00  90.00  148
  2  \w     31.00 109.00   0.50    0.05    --  103.66 -77.00 -30.00  156
  3  \w     33.00 106.00   0.50    0.05    --  103.66 -99.00 -30.00  146
  4  \w     33.00 106.00   0.50    0.05    --  103.66 -99.00-120.00  146
  5  \w     31.00  69.00   0.50    0.05    --  103.66 -57.00  30.00   76
  6  \w     31.00  69.00   0.50    0.05    --  103.66 -57.00 120.00   76
  7  \w    -27.00  36.00   0.50    0.05    --   47.20 -27.00  96.00  126
  8  \w     92.00 174.00   0.50    0.05    --  103.66  97.00  68.00  164
  9  \w     91.00 178.00   0.50    0.05    --  103.66  27.00-101.00  174
 10  \w     91.00 178.00   0.50    0.05    --  103.66  27.00-101.00  174
 11  \w     89.00 176.00   0.50    0.05    --  103.66  57.00  30.00  174
 12  \w     89.00 176.00   0.50    0.05    --  103.66  57.00  30.00  174
 13  \w     25.00  63.00   0.50    0.05    --   47.20  77.00-150.00   76
 14  \w    -39.00  26.00   0.50    0.05    --  -47.20  38.00 -30.00  130
 15  \w    -23.00  28.00   0.50    0.05    --  -47.20  19.00   0.00  102
 16  \w    -29.00  28.00   0.50    0.05    --  -47.20  27.00-101.00  114
 17  \w    -62.00 -26.00   0.50    0.05    --  -99.00  57.00-120.00   72
 18  \w    -62.00 -26.00   0.50    0.05    --  -99.00  57.00 -90.00   72
 19  \w    -62.00 -26.00   0.50    0.05    --  -99.00  57.00 -60.00   72
 20  \w    -62.00 -26.00   0.50    0.05    --  -99.00  57.00   0.00   72
 21  \w    -62.00 -26.00   0.50    0.05    --  -99.00  57.00  60.00   72
 22  \w   -169.00 -75.00   0.50    0.05    --  -99.00-123.00-118.00  188
;
_diffrn_measurement_device       'four-circle diffractometer'
_diffrn_measurement_device_type  'XtaLAB Synergy R, HyPix'
_diffrn_measurement_method       '\w scans'
_diffrn_orient_matrix_type       
'CrysAlisPro convention (1999,Acta A55,543-557)'
_diffrn_orient_matrix_UB_11      0.0981767000
_diffrn_orient_matrix_UB_12      -0.0742508000
_diffrn_orient_matrix_UB_13      -0.0207430000
_diffrn_orient_matrix_UB_21      0.0746036000
_diffrn_orient_matrix_UB_22      0.0034399000
_diffrn_orient_matrix_UB_23      0.0941662000
_diffrn_orient_matrix_UB_31      -0.0358563000
_diffrn_orient_matrix_UB_32      -0.1961044000
_diffrn_orient_matrix_UB_33      0.0094854000
_diffrn_radiation_monochromator  mirror
_diffrn_radiation_probe          x-ray
_diffrn_radiation_type           'Cu K\a'
_diffrn_radiation_wavelength     1.54184
_diffrn_source                   'Rotating-anode X-ray tube'
_diffrn_source_type              'PhotonJet R (Cu) X-ray Source'
_reflns_Friedel_coverage         0.000
_reflns_Friedel_fraction_full    .
_reflns_Friedel_fraction_max     .
_reflns_number_gt                2616
_reflns_number_total             2924
_reflns_odcompleteness_completeness 96.97
_reflns_odcompleteness_iscentric 1
_reflns_odcompleteness_theta     66.49
_reflns_special_details          
;
 Reflections were merged by SHELXL according to the crystal
 class for the calculation of statistics and refinement.
 
 _reflns_Friedel_fraction is defined as the number of unique
 Friedel pairs measured divided by the number that would be
 possible theoretically, ignoring centric projections and
 systematic absences.
;
_reflns_threshold_expression     'I > 2\s(I)'
_computing_cell_refinement       'CrysAlisPro 1.171.43.98a (Rigaku OD, 2023)'
_computing_data_collection       
'CrysAlisPro system (CCD 43.98a 64-bit (release 24-11-2023))'
_computing_data_reduction        'CrysAlisPro 1.171.43.98a (Rigaku OD, 2023)'
_computing_molecular_graphics    'Olex2 1.3 (Dolomanov et al., 2009)'
_computing_publication_material  'Olex2 1.3 (Dolomanov et al., 2009)'
_computing_structure_refinement  'SHELXL 2018/3 (Sheldrick, 2015)'
_computing_structure_solution    ?
_refine_diff_density_max         0.526
_refine_diff_density_min         -0.355
_refine_diff_density_rms         0.048
_refine_ls_extinction_coef       .
_refine_ls_extinction_method     none
_refine_ls_goodness_of_fit_ref   1.062
_refine_ls_hydrogen_treatment    constr
_refine_ls_matrix_type           full
_refine_ls_number_parameters     169
_refine_ls_number_reflns         2924
_refine_ls_number_restraints     0
_refine_ls_R_factor_all          0.0493
_refine_ls_R_factor_gt           0.0440
_refine_ls_restrained_S_all      1.062
_refine_ls_shift/su_max          0.000
_refine_ls_shift/su_mean         0.000
_refine_ls_structure_factor_coef Fsqd
_refine_ls_weighting_details     
'w=1/[\s^2^(Fo^2^)+(0.0485P)^2^+1.0303P] where P=(Fo^2^+2Fc^2^)/3'
_refine_ls_weighting_scheme      calc
_refine_ls_wR_factor_gt          0.1092
_refine_ls_wR_factor_ref         0.1134
_refine_special_details          ?
_olex2_refinement_description    
;
1. Fixed Uiso
 At 1.2 times of:
  All C(H) groups
 At 1.5 times of:
  All C(H,H,H) groups
2.a Ternary CH refined with riding coordinates:
 C008(H008), C00B(H00B), C00C(H00C)
2.b Aromatic/amide H refined with riding coordinates:
 C006(H006), C007(H007), C009(H009), C00A(H00A)
2.c Idealised Me refined as rotating group:
 C00D(H00D,H00E,H00F), C00E(H00G,H00H,H00I), C00F(H00J,H00K,H00L), C00G(H00M,
 H00N,H00O), C00H(H00P,H00Q,H00R), C00I(H00S,H00T,H00U)
;
_atom_sites_solution_hydrogens   geom
_atom_sites_solution_primary     ?
_atom_sites_solution_secondary   ?
loop_
_atom_site_label
_atom_site_type_symbol
_atom_site_fract_x
_atom_site_fract_y
_atom_site_fract_z
_atom_site_U_iso_or_equiv
_atom_site_adp_type
_atom_site_occupancy
_atom_site_site_symmetry_order
_atom_site_calc_flag
_atom_site_refinement_flags_posn
_atom_site_refinement_flags_adp
_atom_site_refinement_flags_occupancy
_atom_site_disorder_assembly
_atom_site_disorder_group
Si01 Si 0.23481(3) 0.72676(6) 0.44701(3) 0.02107(15) Uani 1 1 d . . . . .
C002 C 0.46257(13) 0.5569(2) 0.51322(10) 0.0217(3) Uani 1 1 d . . . . .
C003 C 0.52246(14) 0.5863(2) 0.60469(10) 0.0233(4) Uani 1 1 d . . . . .
C004 C 0.62345(14) 0.4873(2) 0.62744(10) 0.0230(3) Uani 1 1 d . . . . .
C005 C 0.36465(13) 0.5980(2) 0.44857(10) 0.0213(3) Uani 1 1 d . . . . .
C006 C 0.66873(15) 0.5813(3) 0.77118(10) 0.0298(4) Uani 1 1 d . . . . .
H006 H 0.717737 0.576597 0.828478 0.036 Uiso 1 1 calc R U . . .
C007 C 0.69439(15) 0.4823(2) 0.71128(10) 0.0281(4) Uani 1 1 d . . . . .
H007 H 0.760548 0.411335 0.727968 0.034 Uiso 1 1 calc R U . . .
C008 C 0.21867(15) 0.7093(3) 0.55196(12) 0.0329(4) Uani 1 1 d . . . . .
H008 H 0.284270 0.776006 0.592297 0.040 Uiso 1 1 calc R U . . .
C009 C 0.57311(15) 0.6860(3) 0.74849(11) 0.0309(4) Uani 1 1 d . . . . .
H009 H 0.557595 0.755508 0.789567 0.037 Uiso 1 1 calc R U . . .
C00A C 0.49963(15) 0.6886(3) 0.66463(11) 0.0300(4) Uani 1 1 d . . . . .
H00A H 0.433872 0.760499 0.648463 0.036 Uiso 1 1 calc R U . . .
C00B C 0.10505(15) 0.6372(3) 0.35876(12) 0.0332(4) Uani 1 1 d . . . . .
H00B H 0.117538 0.656934 0.305228 0.040 Uiso 1 1 calc R U . . .
C00C C 0.25389(15) 0.9732(2) 0.42500(12) 0.0307(4) Uani 1 1 d . . . . .
H00C H 0.182566 1.037635 0.417100 0.037 Uiso 1 1 calc R U . . .
C00D C 0.27532(18) 0.9953(3) 0.34361(13) 0.0379(5) Uani 1 1 d . . . . .
H00D H 0.345206 0.934341 0.349418 0.057 Uiso 1 1 calc R U . . .
H00E H 0.280773 1.125093 0.332390 0.057 Uiso 1 1 calc R U . . .
H00F H 0.213714 0.940791 0.296859 0.057 Uiso 1 1 calc R U . . .
C00E C 0.3463(2) 1.0660(3) 0.49803(14) 0.0429(5) Uani 1 1 d . . . . .
H00G H 0.325218 1.069488 0.547304 0.064 Uiso 1 1 calc R U . . .
H00H H 0.356953 1.190429 0.481850 0.064 Uiso 1 1 calc R U . . .
H00I H 0.415848 0.997407 0.511717 0.064 Uiso 1 1 calc R U . . .
C00F C 0.0876(2) 0.4333(4) 0.36461(17) 0.0609(7) Uani 1 1 d . . . . .
H00J H 0.155230 0.368084 0.367975 0.091 Uiso 1 1 calc R U . . .
H00K H 0.024849 0.393080 0.314621 0.091 Uiso 1 1 calc R U . . .
H00L H 0.071460 0.407560 0.415009 0.091 Uiso 1 1 calc R U . . .
C00G C 0.2284(2) 0.5156(4) 0.58742(14) 0.0557(7) Uani 1 1 d . . . . .
H00M H 0.162819 0.444712 0.553533 0.083 Uiso 1 1 calc R U . . .
H00N H 0.232917 0.520789 0.645723 0.083 Uiso 1 1 calc R U . . .
H00O H 0.295763 0.457660 0.585672 0.083 Uiso 1 1 calc R U . . .
C00H C 0.11644(18) 0.8087(5) 0.55607(14) 0.0624(8) Uani 1 1 d . . . . .
H00P H 0.112146 0.931091 0.532290 0.094 Uiso 1 1 calc R U . . .
H00Q H 0.123113 0.817935 0.614784 0.094 Uiso 1 1 calc R U . . .
H00R H 0.048798 0.740590 0.523748 0.094 Uiso 1 1 calc R U . . .
C00I C -0.00088(18) 0.7434(5) 0.35007(15) 0.0611(8) Uani 1 1 d . . . . .
H00S H -0.022994 0.713848 0.397390 0.092 Uiso 1 1 calc R U . . .
H00T H -0.061043 0.709789 0.297207 0.092 Uiso 1 1 calc R U . . .
H00U H 0.013737 0.874278 0.350053 0.092 Uiso 1 1 calc R U . . .

loop_
_atom_site_aniso_label
_atom_site_aniso_U_11
_atom_site_aniso_U_22
_atom_site_aniso_U_33
_atom_site_aniso_U_23
_atom_site_aniso_U_13
_atom_site_aniso_U_12
Si01 0.0187(2) 0.0182(2) 0.0276(3) 0.00224(17) 0.01020(18) -0.00030(15)
C002 0.0231(8) 0.0166(7) 0.0267(8) 0.0000(6) 0.0108(7) -0.0020(6)
C003 0.0273(8) 0.0221(8) 0.0193(7) -0.0008(6) 0.0073(6) -0.0066(6)
C004 0.0281(8) 0.0191(8) 0.0226(8) 0.0000(6) 0.0104(7) -0.0039(6)
C005 0.0237(8) 0.0181(7) 0.0227(8) 0.0006(6) 0.0094(6) -0.0029(6)
C006 0.0344(9) 0.0351(10) 0.0177(8) 0.0000(7) 0.0072(7) 0.0011(7)
C007 0.0325(9) 0.0276(9) 0.0234(8) 0.0023(7) 0.0096(7) 0.0023(7)
C008 0.0244(9) 0.0469(11) 0.0281(9) -0.0034(8) 0.0105(7) -0.0070(8)
C009 0.0334(9) 0.0371(10) 0.0217(8) -0.0071(7) 0.0097(7) -0.0002(8)
C00A 0.0271(9) 0.0343(9) 0.0258(9) -0.0042(7) 0.0066(7) 0.0016(7)
C00B 0.0266(9) 0.0416(11) 0.0317(9) -0.0040(8) 0.0113(7) -0.0043(8)
C00C 0.0325(9) 0.0181(8) 0.0471(11) 0.0039(7) 0.0213(8) 0.0020(7)
C00D 0.0492(12) 0.0249(9) 0.0410(11) 0.0080(8) 0.0185(9) -0.0038(8)
C00E 0.0624(14) 0.0284(10) 0.0482(12) -0.0088(9) 0.0326(11) -0.0200(9)
C00F 0.0624(15) 0.0526(14) 0.0562(15) -0.0073(12) 0.0088(12) -0.0350(12)
C00G 0.0689(16) 0.0645(15) 0.0361(11) 0.0092(11) 0.0225(11) -0.0279(13)
C00H 0.0277(10) 0.128(3) 0.0340(11) -0.0189(14) 0.0147(9) 0.0010(13)
C00I 0.0264(10) 0.111(2) 0.0372(12) -0.0156(13) 0.0023(9) 0.0082(12)

_geom_special_details            
;
 All esds (except the esd in the dihedral angle between two l.s. planes)
 are estimated using the full covariance matrix.  The cell esds are taken
 into account individually in the estimation of esds in distances, angles
 and torsion angles; correlations between esds in cell parameters are only
 used when they are defined by crystal symmetry.  An approximate (isotropic)
 treatment of cell esds is used for estimating esds involving l.s. planes.
;
loop_
_geom_bond_atom_site_label_1
_geom_bond_atom_site_label_2
_geom_bond_distance
_geom_bond_site_symmetry_2
_geom_bond_publ_flag
Si01 C005 1.9189(17) . ?
Si01 C008 1.891(2) . ?
Si01 C00B 1.9081(19) . ?
Si01 C00C 1.8840(17) . ?
C002 C002 1.473(3) 3_666 ?
C002 C003 1.482(2) . ?
C002 C005 1.369(2) . ?
C003 C004 1.416(2) . ?
C003 C00A 1.391(2) . ?
C004 C005 1.505(2) 3_666 ?
C004 C007 1.387(2) . ?
C006 H006 0.9500 . ?
C006 C007 1.396(3) . ?
C006 C009 1.383(3) . ?
C007 H007 0.9500 . ?
C008 H008 1.0000 . ?
C008 C00G 1.533(3) . ?
C008 C00H 1.535(3) . ?
C009 H009 0.9500 . ?
C009 C00A 1.396(2) . ?
C00A H00A 0.9500 . ?
C00B H00B 1.0000 . ?
C00B C00F 1.524(3) . ?
C00B C00I 1.535(3) . ?
C00C H00C 1.0000 . ?
C00C C00D 1.529(3) . ?
C00C C00E 1.530(3) . ?
C00D H00D 0.9800 . ?
C00D H00E 0.9800 . ?
C00D H00F 0.9800 . ?
C00E H00G 0.9800 . ?
C00E H00H 0.9800 . ?
C00E H00I 0.9800 . ?
C00F H00J 0.9800 . ?
C00F H00K 0.9800 . ?
C00F H00L 0.9800 . ?
C00G H00M 0.9800 . ?
C00G H00N 0.9800 . ?
C00G H00O 0.9800 . ?
C00H H00P 0.9800 . ?
C00H H00Q 0.9800 . ?
C00H H00R 0.9800 . ?
C00I H00S 0.9800 . ?
C00I H00T 0.9800 . ?
C00I H00U 0.9800 . ?

loop_
_geom_angle_atom_site_label_1
_geom_angle_atom_site_label_2
_geom_angle_atom_site_label_3
_geom_angle
_geom_angle_site_symmetry_1
_geom_angle_site_symmetry_3
_geom_angle_publ_flag
C008 Si01 C005 111.13(8) . . ?
C008 Si01 C00B 110.72(8) . . ?
C00B Si01 C005 110.30(8) . . ?
C00C Si01 C005 107.27(8) . . ?
C00C Si01 C008 108.98(9) . . ?
C00C Si01 C00B 108.34(9) . . ?
C002 C002 C003 105.31(17) 3_666 . ?
C005 C002 C002 113.06(18) . 3_666 ?
C005 C002 C003 141.63(16) . . ?
C004 C003 C002 106.28(14) . . ?
C00A C003 C002 133.52(16) . . ?
C00A C003 C004 120.17(15) . . ?
C003 C004 C005 110.95(14) . 3_666 ?
C007 C004 C003 118.95(16) . . ?
C007 C004 C005 130.10(16) . 3_666 ?
C002 C005 Si01 131.29(13) . . ?
C002 C005 C004 104.25(14) . 3_666 ?
C004 C005 Si01 124.44(12) 3_666 . ?
C007 C006 H006 119.5 . . ?
C009 C006 H006 119.5 . . ?
C009 C006 C007 121.09(16) . . ?
C004 C007 C006 120.09(16) . . ?
C004 C007 H007 120.0 . . ?
C006 C007 H007 120.0 . . ?
Si01 C008 H008 104.9 . . ?
C00G C008 Si01 114.72(15) . . ?
C00G C008 H008 104.9 . . ?
C00G C008 C00H 111.6(2) . . ?
C00H C008 Si01 114.49(15) . . ?
C00H C008 H008 104.9 . . ?
C006 C009 H009 120.3 . . ?
C006 C009 C00A 119.36(17) . . ?
C00A C009 H009 120.3 . . ?
C003 C00A C009 120.15(17) . . ?
C003 C00A H00A 119.9 . . ?
C009 C00A H00A 119.9 . . ?
Si01 C00B H00B 106.4 . . ?
C00F C00B Si01 113.25(15) . . ?
C00F C00B H00B 106.4 . . ?
C00F C00B C00I 110.9(2) . . ?
C00I C00B Si01 112.99(14) . . ?
C00I C00B H00B 106.4 . . ?
Si01 C00C H00C 107.4 . . ?
C00D C00C Si01 111.53(13) . . ?
C00D C00C H00C 107.4 . . ?
C00D C00C C00E 110.28(16) . . ?
C00E C00C Si01 112.62(13) . . ?
C00E C00C H00C 107.4 . . ?
C00C C00D H00D 109.5 . . ?
C00C C00D H00E 109.5 . . ?
C00C C00D H00F 109.5 . . ?
H00D C00D H00E 109.5 . . ?
H00D C00D H00F 109.5 . . ?
H00E C00D H00F 109.5 . . ?
C00C C00E H00G 109.5 . . ?
C00C C00E H00H 109.5 . . ?
C00C C00E H00I 109.5 . . ?
H00G C00E H00H 109.5 . . ?
H00G C00E H00I 109.5 . . ?
H00H C00E H00I 109.5 . . ?
C00B C00F H00J 109.5 . . ?
C00B C00F H00K 109.5 . . ?
C00B C00F H00L 109.5 . . ?
H00J C00F H00K 109.5 . . ?
H00J C00F H00L 109.5 . . ?
H00K C00F H00L 109.5 . . ?
C008 C00G H00M 109.5 . . ?
C008 C00G H00N 109.5 . . ?
C008 C00G H00O 109.5 . . ?
H00M C00G H00N 109.5 . . ?
H00M C00G H00O 109.5 . . ?
H00N C00G H00O 109.5 . . ?
C008 C00H H00P 109.5 . . ?
C008 C00H H00Q 109.5 . . ?
C008 C00H H00R 109.5 . . ?
H00P C00H H00Q 109.5 . . ?
H00P C00H H00R 109.5 . . ?
H00Q C00H H00R 109.5 . . ?
C00B C00I H00S 109.5 . . ?
C00B C00I H00T 109.5 . . ?
C00B C00I H00U 109.5 . . ?
H00S C00I H00T 109.5 . . ?
H00S C00I H00U 109.5 . . ?
H00T C00I H00U 109.5 . . ?

loop_
_geom_torsion_atom_site_label_1
_geom_torsion_atom_site_label_2
_geom_torsion_atom_site_label_3
_geom_torsion_atom_site_label_4
_geom_torsion
_geom_torsion_site_symmetry_1
_geom_torsion_site_symmetry_2
_geom_torsion_site_symmetry_3
_geom_torsion_site_symmetry_4
_geom_torsion_publ_flag
C002 C002 C003 C004 -2.0(2) 3_666 . . . ?
C002 C002 C003 C00A 175.82(19) 3_666 . . . ?
C002 C002 C005 Si01 175.86(14) 3_666 . . . ?
C002 C002 C005 C004 -2.6(2) 3_666 . . 3_666 ?
C002 C003 C004 C005 3.64(18) . . . 3_666 ?
C002 C003 C004 C007 -176.61(15) . . . . ?
C002 C003 C00A C009 178.74(18) . . . . ?
C003 C002 C005 Si01 -3.4(3) . . . . ?
C003 C002 C005 C004 178.2(2) . . . 3_666 ?
C003 C004 C007 C006 -3.3(3) . . . . ?
C004 C003 C00A C009 -3.7(3) . . . . ?
C005 Si01 C008 C00G -49.05(17) . . . . ?
C005 Si01 C008 C00H -179.94(16) . . . . ?
C005 Si01 C00C C00D 55.75(15) . . . . ?
C005 Si01 C00C C00E -68.87(15) . . . . ?
C005 C002 C003 C004 177.3(2) . . . . ?
C005 C002 C003 C00A -4.9(4) . . . . ?
C005 C004 C007 C006 176.41(17) 3_666 . . . ?
C006 C009 C00A C003 0.2(3) . . . . ?
C007 C006 C009 C00A 1.8(3) . . . . ?
C008 Si01 C00C C00D 176.15(13) . . . . ?
C008 Si01 C00C C00E 51.53(16) . . . . ?
C009 C006 C007 C004 -0.2(3) . . . . ?
C00A C003 C004 C005 -174.51(15) . . . 3_666 ?
C00A C003 C004 C007 5.2(2) . . . . ?
C00B Si01 C008 C00G 73.89(17) . . . . ?
C00B Si01 C008 C00H -57.00(19) . . . . ?
C00B Si01 C00C C00D -63.31(15) . . . . ?
C00B Si01 C00C C00E 172.07(14) . . . . ?
C00C Si01 C008 C00G -167.04(15) . . . . ?
C00C Si01 C008 C00H 62.06(18) . . . . ?

_shelx_res_file                  
;
TITL bm339_autored_a.res in P2(1)/c
    bm339_autored.res
    created by SHELXL-2018/3 at 15:33:25 on 17-Nov-2025
REM Old TITL BM339_autored in P2(1)/c
REM SHELXT solution in P2(1)/c: R1 0.144, Rweak 0.118, Alpha 0.034
REM <I/s> 0.261 for 231 systematic absences, Orientation as input
REM Formula found by SHELXT: C17 Si
CELL 1.54184 12.933706 7.345334 17.143436 90 111.9457 90
ZERR 4 0.000218 0.000093 0.000297 0 0.002 0
LATT 1
SYMM -X,0.5+Y,0.5-Z
SFAC C H Si
UNIT 68 100 4

L.S. 10
PLAN  5
TEMP -167
CONF
BOND
list 4
MORE -1
BOND $H
fmap 2
acta
REM <olex2.extras>
REM <HklSrc "%.\\BM339_autored.hkl">
REM </olex2.extras>

WGHT    0.048500    1.030300
FVAR       8.64684
SI01  3    0.234807    0.726761    0.447015    11.00000    0.01874    0.01825 =
         0.02757    0.00224    0.01020   -0.00030
C002  1    0.462565    0.556930    0.513215    11.00000    0.02313    0.01661 =
         0.02669   -0.00001    0.01085   -0.00200
C003  1    0.522464    0.586262    0.604689    11.00000    0.02729    0.02211 =
         0.01927   -0.00084    0.00732   -0.00664
C004  1    0.623454    0.487336    0.627440    11.00000    0.02806    0.01912 =
         0.02264    0.00000    0.01035   -0.00391
C005  1    0.364649    0.598000    0.448566    11.00000    0.02366    0.01813 =
         0.02269    0.00056    0.00935   -0.00291
C006  1    0.668728    0.581252    0.771178    11.00000    0.03441    0.03511 =
         0.01773   -0.00001    0.00723    0.00111
AFIX  43
H006  2    0.717737    0.576597    0.828478    11.00000   -1.20000
AFIX   0
C007  1    0.694393    0.482274    0.711283    11.00000    0.03248    0.02759 =
         0.02341    0.00231    0.00960    0.00227
AFIX  43
H007  2    0.760548    0.411335    0.727968    11.00000   -1.20000
AFIX   0
C008  1    0.218665    0.709259    0.551956    11.00000    0.02441    0.04692 =
         0.02811   -0.00340    0.01051   -0.00702
AFIX  13
H008  2    0.284270    0.776006    0.592297    11.00000   -1.20000
AFIX   0
C009  1    0.573112    0.686012    0.748486    11.00000    0.03339    0.03713 =
         0.02169   -0.00708    0.00970   -0.00019
AFIX  43
H009  2    0.557595    0.755508    0.789567    11.00000   -1.20000
AFIX   0
C00A  1    0.499626    0.688638    0.664631    11.00000    0.02709    0.03432 =
         0.02575   -0.00422    0.00664    0.00158
AFIX  43
H00A  2    0.433872    0.760499    0.648463    11.00000   -1.20000
AFIX   0
C00B  1    0.105046    0.637191    0.358755    11.00000    0.02661    0.04156 =
         0.03172   -0.00400    0.01127   -0.00433
AFIX  13
H00B  2    0.117538    0.656934    0.305228    11.00000   -1.20000
AFIX   0
C00C  1    0.253887    0.973186    0.424995    11.00000    0.03248    0.01806 =
         0.04713    0.00387    0.02126    0.00197
AFIX  13
H00C  2    0.182566    1.037635    0.417100    11.00000   -1.20000
AFIX   0
C00D  1    0.275320    0.995343    0.343606    11.00000    0.04917    0.02491 =
         0.04099    0.00797    0.01848   -0.00382
AFIX 137
H00D  2    0.345206    0.934341    0.349418    11.00000   -1.50000
H00E  2    0.280773    1.125093    0.332390    11.00000   -1.50000
H00F  2    0.213714    0.940791    0.296859    11.00000   -1.50000
AFIX   0
C00E  1    0.346283    1.065969    0.498033    11.00000    0.06241    0.02843 =
         0.04821   -0.00883    0.03257   -0.02005
AFIX 137
H00G  2    0.325218    1.069488    0.547304    11.00000   -1.50000
H00H  2    0.356953    1.190429    0.481850    11.00000   -1.50000
H00I  2    0.415848    0.997407    0.511717    11.00000   -1.50000
AFIX   0
C00F  1    0.087589    0.433293    0.364612    11.00000    0.06242    0.05261 =
         0.05619   -0.00731    0.00879   -0.03503
AFIX 137
H00J  2    0.155230    0.368084    0.367975    11.00000   -1.50000
H00K  2    0.024849    0.393080    0.314621    11.00000   -1.50000
H00L  2    0.071460    0.407560    0.415009    11.00000   -1.50000
AFIX   0
C00G  1    0.228421    0.515638    0.587420    11.00000    0.06887    0.06450 =
         0.03607    0.00918    0.02246   -0.02788
AFIX 137
H00M  2    0.162819    0.444712    0.553533    11.00000   -1.50000
H00N  2    0.232917    0.520789    0.645723    11.00000   -1.50000
H00O  2    0.295763    0.457660    0.585672    11.00000   -1.50000
AFIX   0
C00H  1    0.116440    0.808708    0.556066    11.00000    0.02772    0.12820 =
         0.03404   -0.01890    0.01467    0.00099
AFIX 137
H00P  2    0.112146    0.931091    0.532290    11.00000   -1.50000
H00Q  2    0.123113    0.817935    0.614784    11.00000   -1.50000
H00R  2    0.048798    0.740590    0.523748    11.00000   -1.50000
AFIX   0
C00I  1   -0.000884    0.743370    0.350066    11.00000    0.02643    0.11142 =
         0.03720   -0.01555    0.00232    0.00818
AFIX 137
H00S  2   -0.022994    0.713848    0.397390    11.00000   -1.50000
H00T  2   -0.061043    0.709789    0.297207    11.00000   -1.50000
H00U  2    0.013737    0.874278    0.350053    11.00000   -1.50000
AFIX   0
HKLF 4


REM  bm339_autored_a.res in P2(1)/c
REM wR2 = 0.1134, GooF = S = 1.062, Restrained GooF = 1.062 for all data
REM R1 = 0.0440 for 2616 Fo > 4sig(Fo) and 0.0493 for all 2924 data
REM 169 parameters refined using 0 restraints

END

WGHT      0.0485      1.0304

REM Highest difference peak  0.526,  deepest hole -0.355,  1-sigma level  0.048
Q1    1   0.2564  0.7438  0.4958  11.00000  0.05    0.53
Q2    1   0.3904  0.6337  0.5154  11.00000  0.05    0.38
Q3    1   0.2495  0.8624  0.4362  11.00000  0.05    0.36
Q4    1   0.1653  0.6301  0.3942  11.00000  0.05    0.35
Q5    1   0.1531  0.3949  0.4031  11.00000  0.05    0.34
;
_shelx_res_checksum              86081
_olex2_submission_special_instructions 'No special instructions were received'
_oxdiff_exptl_absorpt_empirical_details 
;
Empirical correction (ABSPACK) includes:
- Absorption correction using spherical harmonics
- Frame scaling
;
_oxdiff_exptl_absorpt_empirical_full_max 1.607
_oxdiff_exptl_absorpt_empirical_full_min 0.714
_exptl_crystal_recrystallization_method 
'Re-crystallisation from solvent: chloroform'
